# Supplementary material for: Association between lactic acidosis and multiple organ dysfunction syndrome after cardiopulmonary bypass
Source: PeerJ. 2024 Jan 31;12:e16769. doi: 10.7717/peerj.16769 (PMC10838087; doi:10.7717/peerj.16769)
Supplement: Supplemental Information 1 [file peerj-12-16769-s001.xlsx]

## Sheet: Sheet1
pid	sex：1male，0female	age	height	weight	BMI	diag	Operation	Oper_h	CBP_min	Carrest_min	t0sbp	t0dbp	t0map	t0cvp	t0T	t0rr	t0hr	t0rhythm	t0vasoact	t0dop	t0dobut	t0nitrog	t0nitrop	t0ne	t0adre	t0milrin	t0iso	t0（VIS）？	t0antiar	t0amio	t0esm	t0other	t0pacemaker	t0IABP	t0MV	t0airway	t0mvm	t0tidal	t0f	t0PEEP	t0FiO2	t0aac	t0oper_in	t0plasma	t0erythro	t0thrombo	t0cryopre	t0PEBP	t0cryst
92	0	62	149	50	22.5215	valvular heart disease	Mitral valve replacement + left auricular suture	4.5	110	70	110	58	73	9	36.1	16	103	2	1			0.5			0.002			0.2	0	0	0	0	1	0	1	2	1	405	16	3	50		2125					625	1500
78	1	63	171	64	21.8871	valvular heart disease	Aortic valve replacement + coronary artery bypass grafting	6	210	120	121	63	82	3	37	16	86		1			0.6			0.03			3	0	0	0	0	0	0	1	1	2	662	16	5	50		3940		800	10		1030	1100
94	0	58	150	56.8	25.2444	valvular heart disease	Aortic valve replacement	3	50	40	89	48	60	11	36.3	15	117	0	1						0.03			3	0	0	0	0	0	0	1	1	1	487	15	6	60		2300					800	1500
91	1	75	168	65	23.03	valvular heart disease	Aortic valve replacement	4	85	65	121	55	77	12	36.6	16	87	0	1						0.05			5	1	1	0	0	0	0	1	1	3	501	16	5	60		2125					625	1500
90	0	50	150	51	22.6667	valvular heart disease	Mitral valve replacement + tricuspid valve plasty	4.5	160	100	117	67	83	14	37.2	15	88	2	1						0.03			3	0	0	0	0	1	0	1	1	1	382	15	5	40		2225					225	1500
87	0	68	155	63	26.2227	valvular heart disease	Mitral valve shaping + tricuspid valve shaping	4.75	145	100	94	50	63	8	36.8	15	117	0	1					0.06	0.04			10	0	0	0	0	0		1	1	1	398	15	5	40	1	1550					450	1100
32	0	49	159	47	18.591	valvular heart disease	Mitral valve shaping + tricuspid valve shaping	6	130	80	99	54	71	7	36.7	16	89	2	1	3	0	0	0	0.03	0	0	0	6	1	1	0	0	1	0	1	1		450	16	4	45	2	2800	0	900	0	0	0	1900
14	1	53	170	67	23.1834	valvular heart disease	Bentall	5	130	96	93	44	76	9	36.4	15	87	0	1			0.4		0.02				2	0				0	0	1	1	1	480	15	4	40	1	1671	460					811
95	1	73	165	45	16.5289	valvular heart disease	Mitral valvuloplasty and coronary artery bypass grafting	5	140	100	102	46	60	6	36.7	16	80	0	1						0.04			4	0	0	0	0	0	0	1	1	1	544	16	5	55		2500					500	1500
42	0	64	162	66	25.1486	valvular heart disease	mitral valve replacement	3.5	95	55	131	69	92	7	36.4	15	85	2	1						0.02		0.02	2	0				1	0	1	1	1	452	15	5	50		1650					1050	200
86	1	75	165	67	24.6097	valvular heart disease	mitral valve replacement	4	140	105	114	51	60	15	37.1	19	83	2	1					0.03	0.03			6	0	0	0	0	1	0	1	1	2	555	19	3	50		1850					650	1200
67	0	55	160	60	23.4375	valvular heart disease	aortic valve replacement	4.5	135	60	95	58	71	8	36.8	15	77	2	1						0.03			3					1		1	1	1	454	15	5	50		1150	250				500	400
43	1	54	163	55	20.7008	valvular heart disease	Aortic valve replacement + mitral valve replacement	5.5	2	90	101	68	79	9	36.2	15	94	0	1			0.2		0.15				15	0						1	1	1	453	15	4	40	1	2700					900	1800
24	1	61	175	68	22.2041	valvular heart disease	Mitral valvuloplasty + coronary artery bypass grafting	7	13	65	126	60	80	11	37	16	66	0	1	0	0	0	0	0.09	0.09			18	0				0	0	1	1	1	500	15	5	40		1900	0	0	0	0	600	1200
53	0	66	162	46	17.5278	valvular heart disease	repair of auricular septal defect	2	40	15	100	44	64	8	37	18	81	2	1					0.02	0.05			7	0	0	0	0	1	0	1	1	2	382	18	5	60		2350					850	1500
58	0	59	155	54	22.4766	valvular heart disease	Mitral valve replacement + aortic valve replacement	5	255	205	115	72	86	7	37	12	89	0	1	5				0.06				11	0				0	0	1	1	3	469	15	5	50	1	1550					850	700
17	0	58	160	48	18.75	valvular heart disease	mitral valve repair	5	80	65	105	62	67	13	36	16	81	2	1		3	0.1						3	0				1	0	1	1		382	16	5	45	1	1701					400	1301
77	1	79	168	82	29.0533	valvular heart disease	Mitral valvuloplasty + left auricular suture	5	90	50	111	55	73	11	36.4	16	62	0	1					0.15	0.05			20	0	0	0	0	0	0	1	1	3	517	16	3	50		2150					1050	600
10	1	52	165	60	22.0386	valvular heart disease	Mitral valve replacement + tricuspid valve plasty	5	180	65	92	55	67	14	36.2	15	102	0	1					0.09	0.06			15	0	0	0	0	0	0	1	1	1	480	15	2	40	1	2700					900	1000
51	0	67	155	59	24.5578	valvular heart disease	Aortic valve replacement + ascending aorta replacement	3.5	120	80	93	57	72	7	36.6	14	78	0	1	5		0.5						5	0	0	0	0	0	0	1	1	1	450	14	5	50	1	1200					800	400
7	0	63	160	60	23.4375	valvular heart disease	mitral valve replacement	5	95	49	104	47	66	10	36.5	17	83	0	1					0.04				4	0				0	0	1	1	1	400	17	5	40	1	1400	500	400				200
70	0	46	160	50	19.5312	valvular heart disease	Mitral valve replacement + tricuspid valve formation	3.5	90	42	105	51	68	12	36	16	80	0	1			1			0.06			6	0				0	0	1	1	1	377	16	5	50	1	1750		400			250	600
21	0	60	155	51	21.2279	valvular heart disease	mitral valve replacement	6	160	125	113	79	92	10	36.9	14	89	1	1					0.03	0.03			6	0						1	1	2	443	14	10	45	1	2700					900	1300
100	0	74	158	63	25.2363	valvular heart disease	aortic valve replacement	4	105	60	103	58	73	7	36.7	18	102	2	1			0.1						0	0	0	0	0	0	0	0	1	3	509	16	3	65		1530	480				500	550
20	1	50	170	62	21.4533	valvular heart disease	mitral valve replacement	8	70	65	86	59	68	10	36.6	15	94	1	1					0.02				2	1	1	0	0	1	0	1	1	1	499	15	5	40	1	3000					900	1100
11	1	64	160	55	21.4844	valvular heart disease	mitral valve replacement	6.5	173	130	94	47	61	9	36.6	16	87	1	1	0	0	0	0	0	0.03	0	0.01	3	0	0	0	0	1	0	1	1	1	458	16	5	60	1	2900	0	0	0	0	900	1000
13	0	54	160	52	20.3125	valvular heart disease	Aortic valve replacement + mitral valve replacement	6	146	91	120	69	88	7	36.8	16	93	0	1			2						0	0				1	0	1	1	1	450	16	5	50	1	3290	480	100	200		800	1710
9	0	63	155	60	24.974	valvular heart disease	Mitral valve replacement + tricuspid valve formation	5	114	75	103	65	78	6	37.2	18	93	0	1	4				0.04				8	0	0	0	0	0	0	1	1	1	480	18	3		2	3051					800	2251
44	1	40	170	60	20.7612	valvular heart disease	repair of auricular septal defect	2.5	35	10	97	54	66	4	36.5	15	101	0	1	5		0.5						5	0						1	1	1	478	15	5	50	1	2050					1050	500
32	0	54	152	54	23.3726	valvular heart disease	mitral valve replacement	3	85	55	112	58	70	8	36.9	16	78	0	0									0	0				0	0	1	1	3	407	16	3	40	1	2150					650	1000
34	1	68	170	55	19.0311	valvular heart disease	mitral valve replacement	4	105	65	85	50	59	11	36.6	15	78	0	1	3		0.3						3	0						1	1	1	359	15	5	50	1	1350					650	700
69	0	51	154	54	22.7694	valvular heart disease	mitral valve replacement	2	80	55	113	68	75	3	36.4	15	83	2	1	3		0.4						3	0						1	1	1	479	15	5	50		1500					800	600
23	1	38	175	83	27.102	valvular heart disease	Aortic valve replacement		65	40	128	78	85	5	37	16	64	0	0									0	0						1	1	1	520	15	5	60		2500					500	1000
75	1	48	170	58	20.0692	valvular heart disease	Aortic valve replacement	4.5	150	70	106	51	69	8	36.2	15	77	0	1			0.5						0	0	0	0	0	0	0	1	1	1	532	15	5	50	1	3000					1000	1500
89	1	65	174	70	23.1206	valvular heart disease	mitral valve replacement	4.5	95	50	113	73	89	8	36.6	15	107	0	1			0.1		0.01				1	0	0	0	0	0	0	1	1	1	445	15	5	40		1800					800	1000
81	0	45	165	56	20.5693	valvular heart disease	Aortic valve replacement	5	175	120	113	73	89	7	36	16	75	2	1			0.4						0	0	0	0	0	1	0	1	1	1	459	16	3	45		1350					45	600
42	0	48	160	56	21.875	valvular heart disease	Mitral valve replacement + aortic valve replacement	7	180	120	95	66	78	11	36.6	15	96	0	1	5				0.1				15	0	0	0	0	0	0	1	1	1	400	15	5	40	1	1100					500	600
83	0	74	153	56	23.9224	valvular heart disease	Mitral valvuloplasty + coronary artery bypass grafting	4.5	135	75	123	60	81	19	36.8	12	75	2	1			0.3			0.06			6	0	0	0	0	1	0	1	1	3	512	12	5	80		1925		400			225	900
84	0	58	155	48	19.9792	coronary heart disease	mitral valve replacement	4.25	100	65	103	48	68	9	36	15	99	2	1			0.3		0.08				8	0	0	0	0			1	1	1	399	15	5	50		2075					225	1350
50	0	63	160	95	37.1094	valvular heart disease	mitral valve replacement	2.5	90	20	147	66	86	15	36.7	16	86	0	0									0	0	0	0	0	0	0	1	1	3	468	16	5	60	1	1500		400				1100
66	0	72	156	52	21.3675	valvular heart disease	mitral valve replacement	4.25	125	75	100	48	67	13	36	16	86	2	1					0.08				8	0				1	0	1	1	3	430	16	3	50		1500					450	550
80	0	56	160	48	18.75	valvular heart disease	repair of auricular septal defect	3.5	55	25	91	55	58	5	36.6	15	88	0	1			0.1						0	0	0	0	0	0	0	1	1	1	402	15	5	50		1225					625	600
30	0	40	155	69.5	28.9282	valvular heart disease	mitral valve replacement	3	100	45	127	53	88	9	36.2	16	90	0	0									0	0	0	0	0	0	0	1	1	1	500	12	4	50	1	900					400	500
72	0	51	163	62.5	23.5237	valvular heart disease	repair of auricular septal defect	3	80	25	104	57	75	9	36.2	15	75	0	0									0	0	0	0	0			1	1	1	394	15	5	40		850					250	600
59	1	54	170	76	26.2976	valvular heart disease	Aortic valve replacement	3.75	90	60	98	66	77	11	37	15	80	0	1					0.08				8	0						1	1	1	486	15	5	50		2050					850	700
105	0	41	160	53.5	20.8984	valvular heart disease	Mitral valve replacement + aortic valve replacement	4.5	140	95	102	76	86	13	37	15	77	0	1	3				0.03				6	0	0	0	0	0	0	1	1	1	398	15	5	60		1830					830	1000
93	0	55	160	54	21.0938	valvular heart disease	Aortic valve replacement	4	75	10	109	56	76	8	36.7	15	96	0	1	1				0.01				2	0	0	0	0	0	0	1	1	1	424	15	5	40		1840	490	400			250	700
74	1	61	150	58	25.7778	valvular heart disease	mitral valve replacement	4	130	80	129	79	96	12	36.5	15	89	2	1			0.3						0	0	0	0	0			1	1	1	450	15	5	40		1800					900	400
61	0	68	150	50	22.2222	valvular heart disease	mitral valve replacement	4	120	80	105	61	78	8	36.7	15	91	0	1					0.05				5	0				0	0	1	1	2	419	15	5	50		820					420	400
57	0	64	156	52	21.3675	valvular heart disease	Excision of left atrial myxoma	3	70	40	106	54	68	4	36.5	15	82	0	1	6		0.5						6	0				0	0	1	1	1	471	15	3	60		900						900
22	0	74	160	55	21.4844	valvular heart disease	mitral valve replacement	5.5	75	55	104	61	75	7	36	15	99	2	1			0.1		0.04	0.03			7	0						1	1	1	347	15	5	50	1	1550					250	800
104	1	73	170	60	20.7612	valvular heart disease	Aortic valve replacement	3.5	60	45	96	44	57	10	35.4	16	81	0	1					0.06				6	1	1	0	0	0	0	1	1	3	418	16	3	50		2900					900	1500
82	0	57	156	55	22.6003	valvular heart disease	mitral valve replacement	4	105	40	105	60	76	5	36.5	15	98	0	1	3								3	0	0	0	0	0	0	1	1	1	446	15	5	45		1700					600	600
103	0	46	152	50	21.6413	valvular heart disease	mitral valve replacement	3.5	180	50	95	47	68	13	36.2	15	107	0	0									0	0	0	0	0			1	1	1	500	15	5	40		1000					650	200
4	0	57	159	75	29.6665	valvular heart disease	mitral valve replacement		137	82	108	73	85	4	36.3	15	87	1	1	3								3					1		1	1	1	400	15	5	60	2	1600						1600
79	1	69	168	72	25.5102	valvular heart disease	Aortic valve replacement	3.05	110	65	92	50	64	8	36.9	15	70	0	0									0	0	0	0	0	0	0	1	1	1	469	15	5	50		1100					400	300
85	0	58	156	45.5	18.6966	valvular heart disease	mitral valve replacement	4	100	60	114	66	87	6	36.8	15	89	0	1	5				0.12				17	0	0	0	0	1	0	1	1	1	396	15	5	40		1100					500	600
5	1	64	170	65	22.4913	valvular heart disease	Left atrial myxoma was removed	4	94	51	88	52	62	5	37.4	12	89	1	1					0.03				3	0	0					1	1	1	470	12	3	60	1	1400						1400
64	1	66	172	52	17.5771	valvular heart disease	mitral valve replacement	4	120	65	104	60	76	8	36.2	15	90	0	1	1.5				0.02				3.5	0	0	0	0	0	0	1	1	1	454	15	5	40		1900					400	1500
37	0	64	153	59.5	25.4176	valvular heart disease	Aortic valve replacement	4	100	70	113	60	74	9	36.4	15	71	0	1			0.5						0	0	0	0	0	0	0	1	1	1	504	15	5	50		1830	480				250	600
37	0	46	165	67	24.6097	valvular heart disease	Mitral valve replacement + aortic valve replacement	6	180	145	115	67	78	18	36.2	16	98	2	1			0.25						0	0				1	0	1	1	2	450	16	3	60	2	2280	480				900	900
49	0	42	157	65	26.3702	valvular heart disease	repair of auricular septal defect	3	60	50	80	40	60	9	36.5	15	92	0	1	5								5	0	0	0	0			1	1	1	402	15	5	40		2100					600	1000
33	0	48	160	62	24.2188	valvular heart disease	mitral valve replacement	6.25	120	65	116	73	80	11	36.4	16	84	0	1			2						0	0				0	0	1	1	1	450	16	5	60	1	2450					650	1300
76	1	77	170	67	23.1834	valvular heart disease	Aortic valve replacement	3.75	100	40	91	47	58	8	36.5	15	72	0	1									0	0						1	1	1	517	15	5	40		1010			10		500	500
41	0	22	155	53	22.0604	valvular heart disease	mitral valve replacement	3.5	140	85	125	56	78	14	36.5	15	64	0	0									0	0				1	0	1	1	1	425	15	5	40	1	2000					900	600
27	0	37	160	49	19.1406	valvular heart disease	Mitral valve replacement + tricuspid valve formation	5	90	65	97	51	67	9	36.8	15	75	2	0									0	1	1	0	0	1	0	1	1	3	468	11	3	40	1	1761					660	800
102	1	59	175	70	22.8571	valvular heart disease	mitral valve replacement	3	60	25	110	70	85	6	36.6	15	87	0	0									0	0	0	0	0	0	0			3	455	15	5	50		1200					900	300
106	0	68	160	70	27.3438	valvular heart disease	Mitral valve replacement + tricuspid valve formation	4.5	150	80	122	74	90	16	37.5	15	80	0	1	3		0.3						3	0	0	0	0	1	0	1	1	1	447	15	5	70		1125					625	500
88	1	56	160	60	23.4375	valvular heart disease	Mitral valve shaping + tricuspid valve shaping	60	155	90	90	50	64	5	36.5	14	89	0	1	5				0.05				10					0	0	1	1	1	507	14	5	40		2440					1040	1400
31	0	73	151	40	17.5431	valvular heart disease	Aortic valve replacement	3	95	60	115	64	82	5	35.6	15	79	0	1			0.9						0	0	0	0	0	0	0	1	1	1	426	15	3	40	1	2550					250	1900
31	0	70	158	66	26.4381	valvular heart disease	Mitral valvuloplasty + coronary artery bypass grafting	7	105	70	101	57	69	7	36.3	15	68	0	1	4		3						4	0				0	0	1	1	1	400	16	5	45	1	2700					500	1700
25	1	41	175	73	23.8367	valvular heart disease	repair if ventricular septal defect	6	70	25	96	52	67	7	36.7	16	82	0	1	3								3	0				0	0	1	1	1	480	16	3	50	2	2050					1050	500
101	1	56	183	88	26.2773	valvular heart disease	mitral valve replacement	3.5	75	40	115	64	83	8	36.7	15	97	0	0									0	0	0	0	0	0	0	1	1	1	414	15	5	100		950					650	300
29	1	52	165	74	27.1809	valvular heart disease	Aortic valve replacement + aortic root replacement	5	95	70	90	48	63	11	36.6	16	80	0	1			0.5						0	0	0	0	0	0	0	1	1	1	499	16	5	45	1	1660					850	500
19	0	68	152	56	24.2382	valvular heart disease	mitral valve repair	15	90	40	97	66	78	3	36.5	15	85	0	1	3				0.05				8	0						1	1	1	500	15	3	50	2	2111	460	200			650	1000
36	1	77	166	64.5	23.4069	valvular heart disease	Coronary bypass grafting + mitral valvuloplasty	8	150	140	102	55	70	9	36	15	74	2	1	6		3						6	0				0	0	1	1	1	500	15	5	75	1	2120	500				500	1120
56	0	61	162	59	22.4813	valvular heart disease	Mitral valve replacement + tricuspid valve formation	3.25	45	15	127	67	89	6	36.8	15	94	0	0									0	0				1	0	1	1	1	350	15	5	60	1	3410					650	2760
34	0	51	162	65	24.7676	valvular heart disease	mitral valve replacement	4	70	50	111	60	77	13	36.8	15	68	2	0									0	0				1	0	1	1	1	450	15	5	50	1	1450					250	900
2	1	57	162	74	28.1969	valvular heart disease	mitral valve replacement				108	58	70	6	36.4	16	78		0									0					0	0	1	1	1	440		5	60	2	1200
68	1	66	168	60	21.2585	valvular heart disease	Aortic valve replacement	4	130	85	132	70	82	8	36	16	83	0	1			0.3						0	1	1					1	1	1	453	16	3	55		2300					800	1000
38	1	62	162	65	24.7676	valvular heart disease	Aortic valve replacement	3	90	60	121	66	86		37.1	15	85	0	0									0	0						1	1	2	695	15	5	60	1	2250	1050					500
18	1	51	162	67	25.5296	valvular heart disease	Mitral valve replacement + tricuspid valve formation	5.5	95	85	116	68	77	6	36.6	15	77	0	1	3				0.025				5.5	0	0	0	0	1	0	1	1	1	480	15	5	40		2051					900	1151
62	0	33	158	52	20.83	valvular heart disease	Atrial septal defect repair + mitral valvuloplasty + tricuspid valvuloplasty	3.5	110	60	125	70	90	10	36.1	15	79	2	0									0	0				1	0	1	1	1	404	15	5	40		1414					740	200
47	1	80	153	54	23.0681	valvular heart disease	Excision of left atrial myxoma	3	95	30	92	57	68	9	37	15	78	1	0									0	0	0	0	0	1	0	1	1	1	453	15	5	40	1	1200						1200
39	1	66	176	75	24.2123	valvular heart disease	mitral valve replacement	3.5	70	45	111	59	72	5	36.7	15	92	0	1	3		0.1				0.2		5	0	0	0	0	0	0	1	1	2	725	15	5	60	1	2300					1300	500
38	1	46	168	56	19.8413	valvular heart disease	mitral valve replacement	5	65	55	110	64	82	10	36	16	75	0	1			0.15						0	0				0	0	1	1	1	500	16	4	50	2	1900					900	500
8	0	58	153	65	27.7671	valvular heart disease	repair of auricular septal defect	4	46	50	126	69	88	8	37	15	88	0	1	2								2	0				0	0	1	1	1	400	15	5	40	1	1400					400	300
1	0	56	155	63	26.2227	valvular heart disease	Mitral valve replacement + tricuspid valve formation				130	80		7	37	16	72	0	1			3		0.05				5					0	0	1	1	1	480		4	50	1	1650						1650
99	1	65	174	71.5	23.6161	valvular heart disease	Aortic valve replacement + coronary artery bypass grafting	5	100	55	105	67	72	8	36.2	15	108	0	1	5				0.15				20	1	1	0	0	1	0	1	1	2	459	15	5	90		2200					900	800
16	0	62	158	50	20.0288	valvular heart disease	mitral valve replacement	4	120	85	130	82	102	7	35.7	19	74	0	1			1						0	0				1	0	1	1	1	400	15	5	60	1	2000					500	1300
33	1	55	168	74	26.2188	valvular heart disease	mitral valve replacement	4.5	160	100	102	63	75	7	36.2	16	89	2	1			0.3						0	0						1	1	1	517	16	5	55	1	1900					500	900
48	0	21	155	47	19.563	valvular heart disease	repair if ventricular septal defect	3	70	35	101	50	78	7	36	15	99	0	0									0	0						1	1	1	448	15	5	40		1614					514	800
65	1	61	168	56	19.8413	valvular heart disease	Aortic valve replacement	4.5	110	50	105	65	76	7	37.4	16	70	0	1					0.15				15	0	0	0	0	0	0	1	1	1	412	16	3	50		1620					620	1000
63	1	45	160	53	20.7031	valvular heart disease	Aortic valve replacement	4	125	70	103	65	75	10	37	15	96	0	1	3		0.3						3	0	0	0	0	0	0	1	1	1	453	15	5	40		2620					630	1990
54	1	46	179	76	23.7196	valvular heart disease	Mitral valvuloplasty + tricuspid valvuloplasty	3.5	210	115	131	65	85	10	37.3	15	87	2	1	3								3	0	0	0	0	1	0	1	1	1	541	15	5	50	1	2700					1000	1400
41	0	40	155	60	25	valvular heart disease	Repair of patent foramen ovale by excision of left atrial tumor	4.75	30	15	86	54	69	7	36.6	15	93	0	1					0.07				7	0	0	0	0	0	0	1	1	1	430	15	5	40	1	900		400				500
40	1	52	165	69	25.34	valvular heart disease	Bentalll				128	80	87	3	35.9	15	73	0	1			0.8						0	0	0	0	0	0	0	1	1	1	500	15	5	40
71	0	72	163	58.5	22.0181	valvular heart disease	Mitral valve replacement + tricuspid valve plasty	5	85	40	116	62	80	2	36.2	16	118	0	1	5				0.06				11	0	0	0	0	0		1	1	1	478	16	3	60		1550		400				900
40	1	57	160	65	25.3906	valvular heart disease	Aortic valve replacement	4	120	65	116	67	78	11	36.8	15	84	2	1	1.5		0.2						1.5	0				1	0	1	1	1	497	15	3	50		1150					650	500
3	0	67	165	69	25.3444	valvular heart disease	Mitral valve replacement + tricuspid valve plasty	4.25			118	59	80	4	36.7	15	96	2	1								0.05	0					0	0	1	1	1	450		5	50	1	1200						1200
35	1	47	165	49	17.9982	valvular heart disease	repair of auricular septal defect	5.25	90	75	121	83	96	8	36.7	16	92	0	1	3		2						3	0				0	0	1	1	1	400	16	3	50	1	5000					500	4000
60	1	70	170	68	23.5294	valvular heart disease	Aortic valve replacement	3	65	45	85	54	64	8	36.9	15	71	0	1					0.02				2	0				0	0	1	1	1	399	15	5	40		1200					400	800
26	1	64	165	58.5	21.4876	valvular heart disease	mitral valve replacement	5	70	45	102	60	67	12	37.5	15	100	2	1	4								4	0				1	0	1	1	3	500	15	5	40		1625					625	600
73	1	65	166	59	21.4109	valvular heart disease	mitral valve replacement	4.25	120	75	105	57	69	7	35.8	15	78	1	1	8								8	0	0	0	0	1	0	1	1	1	446	15	5	50		2000					900	1100
55	1	50	171	61	20.8611	valvular heart disease	mitral valve replacement	3.5	160	80	103	63	76	9	36.6	15	104	0	1			0.2		0.04				4	0	0	0	0	0	0	1	1	1	523	15	5	40		5000					650	4600
46	0	67	150	61	27.1111	valvular heart disease	repair of auricular septal defect	3	65	30	95	57	69	9	36.4	16	91	1	1	3						0.3		6	0	0	0	0	1	0	1	1	3	501	16	3	50	1	1650					650	500
12	0	43	162	40	15.2416	valvular heart disease	Mitral valve replacement + aortic valve replacement	5	112	64	107	68	84	8	36.5	15	88	0	1					0.08	0.3			38	0	0	0	0	1	0	1	1	2	397	15	3	40		1301					500	801
52	1	53	168	53	18.7783	valvular heart disease	Mitral valve replacement + tricuspid valve formation	3.5	155	95	112	61	76	6	37	14	85	2	1	4								4	0				1	0	1	1	2	458	14	5	40		2650					850	1300
15	0	61	155	63	26.2227	valvular heart disease	Repair of aortic sinus tumor	4.5	60	40	99	47	64	3	37	18	89	0	1					0.05		0.05		5.5	0				0	0	1	1	1	500	18	3	80	1	1651					650	500
35	0	53	158	51	20.4294	valvular heart disease	Mitral valve replacement + tricuspid valve plasty	3.5	120	75	89	58	68	5	36.2	19	113	0	1	5		0.1						5	0						1	1	1	401	19	5	50	1	1100					500	600
6	1	35	171	70	23.939	valvular heart disease	Aortic valve replacement	5	90	57	134	74	94	8	36.7	14	88	0	0									0	0				0	0	1	1	1	461	14	4	60	1	1650					400	1250
45	0	61	163	56.6	21.303	valvular heart disease	Mitral valve replacement + tricuspid valve formation	4	135	65	138	78	98	17	36.2	17	99	2	1	5		0.5						5	0				1	0	1	1	3	478	12	5	50	1	1650		200			650	800
28	1	60	166	55	19.9594	valvular heart disease	Aortic valve replacement	4.5	180	140	105	68	79	10	36.1	15	84	0	1					0.05				5	0				0	0	1	1	1	479	15	3	40		2251					850	1400
36	1	47	170	69	23.8754	valvular heart disease	Aortic valve replacement	4.5	135	70	88	50	63	2	38.5	16	79	0	1	3				0.07				10	0						1	1	1	445	16	3	45		2550					900	1150
[truncated: 432 more columns]
